# Supplementary material for: Heat Index: An Alternative Indicator for Measuring the Impacts of Meteorological Factors on Diarrhoea in the Climate Change Era: A Time Series Study in Dhaka, Bangladesh
Source: Int J Environ Res Public Health. 2024 Nov 7;21(11):1481. doi: 10.3390/ijerph21111481 (PMC11593466; doi:10.3390/ijerph21111481)
Supplement: Supplementary file 1 [file ijerph-21-01481-s001.zip]

Archive with 4 entries (3 files):
- ijerph-3184339-supplementary/
- ijerph-3184339-supplementary/S1 File.pdf
- ijerph-3184339-supplementary/S2 File.pdf
- ijerph-3184339-supplementary/S3 File.pdf
